# Supplementary material for: First Glance at Myeloid Leukaemia Factor 2 in Cardiomyocytes
Source: J Cardiovasc Dev Dis. 2025 Dec 30;13(1):19. doi: 10.3390/jcdd13010019 (PMC12841798; doi:10.3390/jcdd13010019)
Supplement: Supplementary file 1 [file jcdd-13-00019-s001.zip]

Archive with 3 entries (3 files):
- 2025-09-25 Supplement COIP LCMS proteins_stat.xlsx
- 2025-09-25 Supplement Y2H AU1184931_HVEH_RP2_hgx1111v3_pB27_pB29.xlsx
- 2025-12-13 MLF2_Supplement_JCDD final.pdf
