# Supplementary material for: First Glance at Myeloid Leukaemia Factor 2 in Cardiomyocytes
Source: J Cardiovasc Dev Dis. 2025 Dec 30;13(1):19. doi: 10.3390/jcdd13010019 (PMC12841798; doi:10.3390/jcdd13010019)
Supplement: Supplementary file 1 [file jcdd-13-00019-s001.zip › 2025-09-25 Supplement COIP LCMS proteins_stat.xlsx]

## Sheet: Sheet 1
Accession	Gene	ShortDesc	nativ.CoIP_1	nativ.CoIP_2	nativ.control_1	nativ.control_2	lacZ.CoIP_1	lacZ.control_1	lacZ.CoIP_2	lacZ.control_2	CryAB.WT.CoIP_1	CryAB.WT.control_1	CryAB.WT.CoIP_2	CryAB.WT.control_2	CryAB.mut.CoIP_1	CryAB.mut.control_1	CryAB.mut.CoIP_2	CryAB.mut.control_2	nativ.CoIP_3	nativ.CoIP_4	lacZ.CoIP_3	lacZ.CoIP_4	CryAB.WT.CoIP_3	CryAB.WT.CoIP_4	CryAB.mut.CoIP_3	CryAB.mut.CoIP_4	nativ.control_3	nativ.control_4	lacZ.control_3	lacZ.control_4	CryAB.WT.control_3	CryAB.WT.control_4	CryAB.mut.control_3	CryAB.mut.control_4
P45592	Cfl1	Cofilin-1	17.7123	17.4203	19.2819	19.5724	17.8503	18.7046	17.286	19.8427	18.1956	20.0371	18.4022	19.1253	16.7238	19.1737	17.3459	18.3457	17.3125	17.4894	16.7932	15.2707	17.9438	15.0162	17.7035	16.5176	17.6052	14.775	18.1261	17.437	18.0741	17.8283	18.1486	18.715
P84245	H3-3b	Histone H3.3	22.9534	20.6094	20.5897	21.2539	21.7465	15.761	21.0199	20.6417	20.8441	20.1429	20.6315	15.515	21.6764	20.5122	18.5365	20.1143	20.2747	19.1321	19.7901	20.0267	19.4693	17.9438	19.7319	19.0546	19.5646	17.9026	14.0675	14.6687	14.3855	17.0328	19.3154	18.0563
P42930	Hspb1	Heat shock protein beta-1	18.9765	18.9172	19.019	19.0112	19.1389	19.4284	18.3675	19.0065	19.2066	19.1727	18.9624	19.7459	18.7721	18.7462	18.5028	19.1628	18.8755	18.8045	18.3103	18.4822	18.2853	18.0019	19.0367	18.2231	18.4091	14.0165	18.3476	18.1413	18.4556	18.5473	18.4086	19.8532
P05942	S100a4	Protein S100-A4	14.156	14.2163	18.4884	18.0153	13.99	17.5316	14.7248	18.0255	14.7219	17.0092	15.6858	15.6153	14.4533	17.9413	15.2746	14.5308	15.8823	14.7371	14.1717	14.2336	15.6925	14.6936	15.7897	14.6516	18.1063	15.1452	17.5865	17.0154	18.4172	17.3624	17.6849	19.0058
G3V6W6	Psmc6	AAA domain-containing protein	19.3248	13.3207	14.5021	14.1756	14.348	14.5185	16.3297	14.849	19.577	15.1607	19.2668	16.0089	18.8836	14.1183	17.6385	15.3207	17.8078	17.7098	14.7386	15.2847	16.0783	14.254	15.6423	14.7526	14.4997	14.9565	14.3782	15.1081	14.3069	14.5239	14.907	14.7785
P23928	Cryab	Alpha-crystallin B chain	22.7789	19.8742	19.3	20.046	20.1926	16.7073	22.247	18.9489	23.119	18.9515	22.883	14.8112	22.4497	21.884	20.3656	20.91	21.6899	21.3979	20.6977	18.7186	18.4244	18.7362	15.4766	17.0708	16.5077	14.3822	15.6443	14.7722	14.4859	18.2003	16.4486	21.4018
P04797	Gapdh	Glyceraldehyde-3-phosphate dehydrogenase	19.466	16.92	18.1917	18.6148	18.594	17.9298	17.841	18.1896	19.6103	18.4011	18.4299	17.7779	18.6694	18.3567	17.779	18.2763	17.6901	17.8865	16.0305	16.3744	16.056	16.8764	16.4943	16.3258	18.045	16.3879	17.5894	17.682	18.1652	17.7805	18.0241	18.6331
P23785	Grn	Progranulin	14.6778	15.1977	14.1616	14.0961	13.2309	13.9281	14.0002	15.388	16.1277	15.1488	13.8231	14.9128	15.1843	14.6228	15.617	14.0646	18.5341	19.0676	18.0705	17.9183	15.8688	15.7472	16.3691	16.9959	18.4804	14.1961	17.9266	15.5132	17.9844	18.8919	18.7902	19.7937
P97608	Oplah	5-oxoprolinase	16.188	14.5402	14.9733	14.4544	13.5938	14.5744	14.0674	15.7951	16.4632	14.7774	13.9922	14.9007	14.7489	16.495	15.687	13.508	15.4487	14.4394	13.8774	14.1881	16.5086	15.2815	15.6205	16.0901	14.1737	14.4259	14.3689	15.1829	14.053	14.8819	13.767	13.9953
A0A0G2K654	Hist1h1c	H15 domain-containing protein	21.9573	20.6004	19.4076	19.8962	21.8826	18.3003	21.5385	19.1697	20.6035	17.3556	19.9159	14.9201	20.1462	17.8476	18.7005	16.5458	19.1794	19.8813	18.4223	18.6434	17.0791	16.5319	17.2696	18.204	18.1184	14.965	16.54	15.0669	15.9458	16.4353	17.5865	20.5642
P68511	Ywhah	14-3-3 protein eta	18.1531	17.5607	17.1375	17.1307	18.1668	14.752	12.8963	16.887	18.494	15.0178	17.9188	14.9245	17.7543	14.0053	17.8957	14.9974	17.4348	17.9438	15.1684	14.8675	15.7314	13.7002	15.9986	15.0816	14.6143	14.3481	14.2624	15.4515	14.5169	14.0808	14.4926	17.9566
P25886	Rpl29	60S ribosomal protein L29	19.5039	19.5241	17.3035	16.3567	20.0858	15.8125	19.2996	15.1107	18.0614	14.5432	14.4949	14.9585	17.4593	14.7222	15.468	14.1787	14.9979	13.6372	14.9721	15.1428	15.1911	14.4481	15.7346	15.5514	14.131	13.7619	14.7531	14.5537	13.8825	14.0866	14.0454	14.2103
P23693	Tnni3	Troponin I, cardiac muscle	16.5195	15.227	14.6189	13.9389	16.3744	14.7007	14.2006	14.7839	16.1325	15.2512	15.6274	15.7914	15.5474	14.0064	16.0433	14.3751	16.9343	14.3414	14.5081	13.9167	15.2148	13.962	15.319	15.5561	14.4136	14.5367	14.5946	14.4567	14.4203	15.0862	14.7132	15.2774
P63269	Actg2	Actin, gamma-enteric smooth muscle	18.2283	16.3447	17.1451	17.1695	16.7745	17.1398	16.9669	17.66	18.4566	17.4059	18.3806	16.7842	16.9304	17.7548	15.4306	17.7318	15.9868	17.1474	14.4357	14.8712	16.4159	14.793	14.4769	15.5468	16.2186	14.9461	14.1472	15.5507	13.8391	13.4021	14.6101	18.7436
D3ZJE2	Rpl12-ps1	Uncharacterized protein	18.2018	14.5564	17.2753	15.5088	15.0898	14.878	14.903	15.9245	16.5065	17.5971	18.3292	16.3706	18.2082	14.7425	15.1498	15.0679	16.3502	16.4143	15.2077	14.5905	14.778	15.335	15.1629	15.3468	14.3242	14.0819	13.888	15.0211	13.5603	14.7802	14.5056	17.4264
Q6IMY8	Hnrnpu	Heterogeneous nuclear ribonucleoprotein U	15.1929	15.0959	15.8947	14.5171	13.3809	14.6083	14.5375	14.4219	14.6404	14.7895	14.5743	14.7658	15.6513	14.1246	15.6976	14.2062	14.6888	15.3598	14.1246	15.0241	16.8378	14.8266	15.531	14.6864	14.218	14.4942	14.8071	14.5684	13.2734	14.5516	14.5278	17.1716
P0C169	RGD:1566374	Histone H2A type 1-C	22.4536	20.4934	20.9036	20.767	21.4342	19.3823	20.5959	20.1189	20.4694	14.2197	20.0061	18.492	21.0698	19.5547	19.9881	19.1506	20.6305	21.1674	19.3798	19.1544	18.7518	18.9333	18.906	18.8539	18.9451	14.0537	18.239	17.9577	18.6219	18.964	19.5205	21.633
F1LW22	Pard3b	Par-3 family cell polarity regulator beta	17.1384	16.5086	14.667	14.0776	17.0935	14.4786	16.5122	14.827	18.1803	14.771	18.1148	14.9141	17.3031	14.6057	16.5726	14.4242	17.4034	16.851	17.0755	17.0094	16.8695	15.0273	17.4762	14.7901	13.8758	14.6529	14.4601	14.5087	13.5457	14.3744	15.0657	14.7794
P62329	Tmsb4x	Thymosin beta-4	14.6602	15.027	15.0337	15.3874	14.1035	14.6297	14.5151	14.5395	15.1558	15.5655	14.4152	15.413	15.4339	14.4163	14.4852	15.3768	21.868	21.2907	14.1672	14.2177	15.505	14.1644	14.3465	15.5417	14.8736	14.5414	14.6331	14.7144	13.5245	14.7028	14.544	14.3677
P60868	Rps20	40S ribosomal protein S20	17.8876	14.9202	14.7009	14.8192	13.7111	15.0449	14.8974	14.861	17.1311	14.7862	17.9327	15.6394	17.5111	13.9677	15.6333	14.8734	15.5472	15.0491	14.9302	14.6041	15.4274	15.0116	16.5903	14.6625	13.9907	14.5856	14.2648	15.1652	14.2302	14.6987	15.492	17.0037
M0R757	LOC100360413	Elongation factor 1-alpha	15.9219	14.8993	15.4968	16.1268	15.3971	15.695	13.8839	15.1694	14.587	15.2757	14.4047	14.7301	14.3944	16.0838	15.6797	15.3318	13.9193	14.8653	14.4558	15.4131	16.7765	14.2055	14.8335	15.4462	14.5585	14.3222	15.5158	14.7243	13.8956	14.7863	15.6298	21.4933
P62494	Rab11a	Ras-related protein Rab-11A	14.0258	15.082	15.9394	16.9759	13.9307	15.1659	15.2083	16.2772	14.2539	16.1932	15.5215	17.1605	13.9529	16.4015	15.3602	16.3428	15.4189	13.3609	15.2016	14.7448	15.6733	15.0156	14.9893	14.9933	14.2927	14.2832	13.617	15.4616	13.5875	14.7304	13.7177	16.0103
P29419	Atp5me	ATP synthase subunit e, mitochondrial	18.9725	16.6636	17.9525	17.7817	18.4466	15.9131	17.8042	17.5788	16.8435	16.4323	17.4206	14.8567	18.2802	16.46	16.3056	17.585	17.9438	18.4425	17.7743	17.7919	17.3425	16.073	16.9984	16.2194	18.2899	19.0068	17.4716	16.226	16.7638	17.8619	17.9371	19.0084
P29418	Atp5f1e	ATP synthase subunit epsilon, mitochondrial	20.6653	20.0775	20.822	21.0651	20.5732	21.1587	20.3386	20.3355	20.3747	21.0995	20.2884	21.1997	20.6954	20.5809	19.9236	20.8444	20.1511	20.1735	20.2971	20.114	19.7082	18.3611	20.5497	19.0012	20.2986	14.9906	20.4352	20.0542	20.4396	20.2187	20.4154	20.7315
P67779	Phb	Prohibitin	13.7269	15.0051	15.4426	14.9238	15.6375	17.3871	14.569	15.0497	14.1325	15.1478	14.9415	15.3512	14.78	15.2312	14.9653	14.8806	15.6774	15.1184	14.5927	15.1053	15.985	14.8138	16.2326	15.051	15.9098	14.6477	14.4364	15.0285	13.6835	14.3212	14.7863	14.2129
P62919	Rpl8	60S ribosomal protein L8	17.3415	14.5588	14.3129	13.5335	15.1624	15.2571	14.8819	14.5811	15.3063	15.3738	16.8636	15.5881	16.8234	14.5723	15.2849	14.5298	14.8648	14.8453	15.3478	14.5304	15.7316	15.0424	14.5006	14.884	15.1486	14.517	15.5416	15.0095	13.4448	14.4305	15.6149	16.7619
A7VJC2	Hnrnpa2b1	Heterogeneous nuclear ribonucleoproteins A2/B1	15.2678	14.6074	14.7817	14.6394	14.9854	14.0256	14.9824	16.2339	15.4399	14.9416	15.1436	14.9798	14.9452	15.0684	16.1458	14.0131	16.0723	17.0184	15.2069	14.8153	14.824	14.2507	15.8914	15.1228	13.6667	13.1627	13.7076	14.9262	14.7291	14.7915	14.0805	15.9542
D3ZPN3	Mlf2	Myeloid leukemia factor 2	17.9709	17.5412	13.7789	15.3413	17.5394	15.144	17.2928	15.0569	20.3272	14.7779	19.4724	14.4147	18.7743	15.3733	18.4434	13.8271	17.6355	17.6248	17.043	16.1262	18.1901	17.7423	17.6184	18.0096	14.582	14.0298	13.9347	14.8149	13.7972	15.3052	14.2408	14.7222
D3ZU54	Denr	Density-regulated protein	17.2807	17.9438	17.6557	17.45	17.9039	18.2727	17.6084	17.5443	17.4421	17.8512	17.7108	18.6413	17.7274	17.5551	16.7384	14.485	15.7769	15.1618	14.9689	14.0851	15.752	14.7456	15.3771	15.5954	14.0268	14.9421	13.7674	14.8661	13.2581	14.9774	14.429	13.7446
Q4G009	Mcts1	Malignant T-cell-amplified sequence 1	18.3147	17.5513	18.4131	15.9844	16.8736	17.5865	17.5743	17.4563	17.1852	17.9963	16.1019	17.2683	17.3599	16.4005	16.5348	18.1003	15.5863	14.6039	13.4837	14.646	15.791	14.4784	15.7569	15.4147	14.2007	14.4186	14.2297	15.3885	13.6942	15.3549	14.66	15.1796
P10719	Atp5f1b	ATP synthase subunit beta, mitochondrial	17.8669	13.4473	15.4239	14.0878	14.3927	14.7583	15.172	15.5168	16.7507	14.6966	13.0333	15.9195	15.0817	13.8718	15.1307	15.6347	15.9153	15.4096	13.9767	13.9774	15.875	13.9967	15.9574	15.1218	14.1392	14.0599	15.0612	14.4041	13.973	14.5489	14.504	15.2977
A0A0G2JXE0	LOC102549061	Histone H2B	22.3307	20.2871	19.9807	20.2623	21.2288	19.9297	21.1665	20.0359	21.2805	19.525	20.8841	18.729	21.4478	20.0504	19.9309	19.5747	20.8074	21.696	20.8399	20.6963	20.3734	20.3807	20.6347	19.7896	19.6005	19.0688	19.2399	18.0364	18.3525	19.1701	19.4482	21.9029
A0A0G2K7R1	ENSRNOG00000059093	Histone domain-containing protein	17.6433	14.9138	14.7639	14.1819	17.4813	13.9065	16.9864	13.9025	17.1196	15.2788	13.9648	15.7881	15.5805	14.4402	14.4277	14.715	17.0862	17.6744	15.3954	13.2224	15.1955	14.7731	15.0854	15.5924	13.0987	14.404	14.3305	15.361	14.3671	14.9392	14.3986	13.4243
P11951	Cox6c2	Cytochrome c oxidase subunit 6C-2	15.5387	14.5339	15.9144	16.4586	16.6064	14.9103	14.7017	15.3331	16.8552	14.4517	15.8582	14.7597	14.1175	15.8255	15.975	14.6854	17.8249	20.0027	15.0747	19.217	17.0089	17.9675	15.2053	18.5757	19.0849	14.4326	18.284	18.3955	17.5865	18.0746	18.2062	19.2152
Q3B8Q2	Eif4a3	Eukaryotic initiation factor 4A-III	19.9083	18.6284	15.7796	15.2062	18.7706	14.5671	18.8985	14.3618	20.1473	15.0525	18.602	15.069	19.8029	15.1534	18.4733	14.7723	20.3482	20.4994	18.1384	20.2725	19.8466	19.7437	20.648	19.4821	15.1041	14.3762	14.2818	14.7939	13.8781	14.9029	15.5261	13.9396
Q63347	Psmc2	26S proteasome regulatory subunit 7	19.6916	19.3563	14.926	14.0797	19.4174	15.3867	19.1499	15.4175	20.6952	14.8068	19.3287	14.2568	19.359	14.0026	19.1741	14.4014	19.7498	19.7397	19.7286	19.7733	19.6937	20.0092	20.7585	19.4753	14.7687	14.8229	13.79	15.2221	13.9829	14.3359	14.6743	14.8975
Q64591	Decr1	2,4-dienoyl-CoA reductase, mitochondrial	19.6884	14.4779	13.9485	14.3194	17.8011	14.2605	18.9925	15.0652	19.9066	13.9005	18.9591	15.3733	19.0361	13.2868	16.7278	13.8777	14.9878	14.3695	14.1763	15.2958	14.6572	15.5492	14.1174	15.9278	13.7997	15.2813	14.4346	14.9092	13.3696	14.3024	15.1322	15.1685
A9UMV9	Ndufa7	NADH:ubiquinone oxidoreductase subunit A7	18.2912	17.3839	15.359	15.0803	17.5931	14.4301	15.3699	15.1712	16.3447	14.2933	15.4304	15.8731	16.1993	14.0929	15.8193	15.983	14.923	15.9273	13.9711	14.0535	15.4795	14.3897	15.0841	15.2183	14.4078	15.0428	14.8964	14.4014	14.3475	15.5247	13.2135	13.5246
M0RC65	Cfl2	ADF-H domain-containing protein	14.7509	13.7388	17.0321	17.8077	13.6086	14.1797	14.0624	18.2028	14.5057	18.3136	14.5949	17.5586	15.0398	17.2659	15.2379	14.3815	14.5147	14.7286	15.2605	13.6464	15.2305	14.6043	15.721	15.4218	14.3336	15.1583	15.4795	15.0691	13.9765	14.2977	15.1494	14.8545
Q5M7W5	Map4	Microtubule-associated protein 4	21.4553	21.0504	14.3297	14.2191	21.1215	14.5579	20.9849	14.7908	21.7385	15.3598	21.1867	14.3154	21.4779	14.077	20.9449	14.4462	20.8464	20.8383	20.5316	20.5619	19.974	19.0708	20.4369	18.9431	13.6059	14.453	15.0294	14.6804	14.3159	15.1064	15.236	14.7066
M0R4L7	Hist1h2bl	Histone H2B	17.1376	14.2967	14.994	14.2585	13.3955	14.8502	15.2467	15.6084	15.1712	14.8518	15.1688	14.7265	14.9681	14.5906	15.2336	13.6743	16.7976	17.728	14.2605	16.5916	15.3022	16.1306	15.7803	16.7149	14.9942	14.9785	13.9893	15.3758	14.7473	14.5529	14.3888	14.4918
P50753	Tnnt2	Troponin T, cardiac muscle	14.0352	14.8004	14.217	14.2806	16.3575	14.2778	13.4118	14.6522	14.2359	15.3081	14.4669	14.7929	15.4944	14.3622	14.9218	14.4723	20.7059	20.6578	16.1088	16.4367	15.2267	15.0299	16.503	15.3398	14.0741	14.1616	14.164	14.6057	14.0186	14.174	14.5105	14.1551
G3V9C7	Hist1h2bk	Histone H2B	17.5993	17.427	14.0562	15.8069	18.2772	15.0665	17.918	14.7091	18.4213	15.5099	17.5919	14.7737	18.6191	14.6837	17.9438	14.4727	19.7795	20.3273	19.0563	19.2831	17.8909	18.5185	19.4393	19.1248	14.3027	14.5384	14.6927	14.227	13.7728	13.9761	15.404	14.0242
O70351	Hsd17b10	3-hydroxyacyl-CoA dehydrogenase type-2	14.8492	15.3291	15.9644	16.9829	14.653	14.0374	14.2561	17.1737	14.4545	17.6995	13.2659	14.1255	14.8248	17.7164	15.4498	16.6394	15.2533	14.7728	15.6767	15.2	15.45	14.7173	15.5711	14.8036	14.4199	15.5787	14.3987	14.5954	13.5146	14.1252	14.6361	14.5984
P60711	Actb	Actin, cytoplasmic 1	20.6958	19.1621	20.0913	20.2508	19.7494	20.4497	19.2188	20.0157	21.1707	20.0734	20.5681	21.3417	19.8736	19.7119	19.6311	19.8429	19.3831	19.5942	17.969	18.4069	18.0774	17.947	18.1498	18.3745	19.3134	17.9909	19.127	18.5891	18.8163	19.367	19.487	21.2326
Q5RK08	Nipsnap2	NIPSNAP domain-containing protein	18.931	14.5077	18.2375	18.1749	18.1954	15.8621	17.8636	18.3195	18.6212	17.9189	17.9448	16.9595	14.6443	17.9097	15.7701	14.4684	14.7353	14.1277	15.6603	14.6455	15.4849	15.6304	15.7606	14.8255	13.6793	14.5949	14.5346	14.7066	13.6163	13.7869	15.1068	15.1993
M0R9L0	Naca	NAC-A/B domain-containing protein	18.9542	18.1267	18.7902	18.9315	16.7219	18.5873	19.1488	19.0356	15.9933	18.7629	16.3408	19.3639	18.2814	18.2111	18.6553	19.5909	17.2247	16.7326	12.6893	14.0546	17.5452	14.9374	16.8462	14.8507	15.1487	14.9097	13.7787	14.6065	13.436	16.3738	16.4727	14.7123
P48675	Des	Desmin	18.0576	17.036	14.8076	15.4034	17.9652	14.1182	17.2955	15.0909	18.5413	16.0343	18.2718	15.8361	17.8778	14.54	15.1997	14.8441	18.2036	19.2372	18.1735	18.2758	17.9617	17.8375	16.5315	17.7644	15.6246	14.464	15.2789	15.3424	16.3894	16.6456	15.5424	17.0703
Q06647	Atp5po	ATP synthase subunit O, mitochondrial	18.8876	16.2412	18.0963	18.492	17.1364	16.1457	18.027	18.3881	18.3716	17.7899	17.573	17.5865	17.7799	17.7481	16.8898	17.1387	15.7684	13.9994	13.9121	14.3218	15.9299	15.0529	15.576	16.0404	15.5663	14.3392	15.5847	14.8386	14.9069	14.2718	15.3956	16.5147
P61983	Ywhag	14-3-3 protein gamma	17.9162	14.7833	14.8334	14.6989	17.9438	15.3748	14.4238	14.5106	16.6349	15.8054	17.4027	15.3403	17.3755	14.3528	16.4854	13.6771	17.3882	17.7165	14.2421	14.554	16.0063	15.8113	15.3093	15.5972	13.631	14.9458	14.2004	14.6974	14.1203	15.1167	14.8941	17.2778
P26772	Hspe1	10 kDa heat shock protein, mitochondrial	15.0054	14.5352	16.8418	15.1498	14.3711	16.0131	14.4757	17.1837	13.7481	15.9037	14.6995	14.3659	14.2116	16.0979	15.1912	15.5579	15.454	16.5372	14.0227	14.4174	15.2907	14.867	15.8961	15.5377	17.5676	15.5432	15.1107	14.7702	15.3522	15.7988	15.6725	18.1712
P62268	Rps23	40S ribosomal protein S23	16.6678	13.7915	14.4638	14.3357	16.3172	14.1344	14.9588	14.6678	15.3329	15.6157	15.4979	15.0882	16.7094	14.7559	15.9452	15.5226	16.5337	15.2129	15.0619	15.2008	15.4859	14.1571	15.7609	15.284	14.1798	14.7851	13.9625	15.0617	13.1415	14.4097	14.5419	13.6637
P31000	Vim	Vimentin	19.3507	15.7856	14.6873	14.158	18.203	14.8553	18.0922	15.4461	18.9785	15.2503	18.5022	15.3845	19.007	14.3813	16.488	15.5117	17.6289	17.5233	17.1522	16.5644	15.7552	14.9017	15.6019	15.4282	14.5105	14.4837	13.9614	14.4732	12.9936	15.464	14.4788	17.046
P62804	H4f16	Histone H4	22.062	20.0806	20.3851	20.3279	21.0793	17.4091	20.3048	19.8787	20.3032	19.8177	20.0809	17.2688	20.4167	19.6831	19.662	18.9885	19.2153	19.5263	17.6423	15.3564	16.6163	18.6621	15.1533	16.8315	14.9811	15.5287	15.0442	15.2322	13.5678	15.2815	17.8553	20.274
D3ZBN0	H1-5	Histone H1.5	20.2847	19.5866	17.6945	18.3414	20.2426	15.5366	19.7438	16.9816	18.9517	14.9339	16.1043	15.0052	18.876	14.8271	15.4987	14.9568	17.9268	18.2993	17.477	17.4254	16.172	15.094	15.5214	15.8288	14.2446	14.2521	14.0612	14.9313	14.5009	14.5954	13.9464	15.6802
D4A6G6	LOC100362339	Ribosomal protein S19-like	17.5142	14.3322	14.7242	15.1579	15.8365	14.4549	15.407	15.4295	15.4158	15.1139	13.396	15.5278	16.6156	15.1689	15.3502	14.0317	14.8276	13.8953	14.0009	15.0527	15.5874	14.2573	15.9115	15.2858	14.5792	15.107	14.206	14.9172	13.9887	14.2473	13.6072	13.9134
P19511	Atp5pb	ATP synthase F(0) complex subunit B1, mitochondrial	15.41	14.3438	17.6492	15.9706	16.8039	14.854	15.164	15.5282	16.4718	16.1084	14.0297	15.0879	14.5566	16.923	15.389	15.7746	16.0199	14.5356	13.5976	13.7012	14.9273	14.2178	15.8617	15.2389	14.3829	14.4121	14.4008	14.129	13.66	14.5445	14.606	15.4451
P63018	Hspa8	Heat shock cognate 71 kDa protein	17.0274	14.5321	14.3903	14.3155	14.1909	15.4999	14.6511	15.188	17.8471	14.8511	17.3913	14.7897	14.6417	14.1934	15.1828	14.9696	15.1489	15.5722	15.7957	14.8466	15.7031	14.6093	15.3113	15.3164	14.4942	14.1434	14.7051	14.8134	14.28	14.406	14.744	16.1776
B2RZD6	Ndufa4	NDUFA4, mitochondrial complex-associated	18.2452	18.1305	17.9293	18.7466	18.574	18.7099	18.2578	17.9377	18.8112	18.3732	17.9787	15.41	18.037	19.0415	18.8637	19.3026	19.0283	19.3111	19.2127	19.3054	18.8093	18.2576	19.2329	18.3714	20.2444	15.1459	19.4971	18.074	19.4395	19.3773	19.7941	20.5709
M0R7B4	Hist1h1d	H15 domain-containing protein	18.0823	18.014	15.4597	16.759	18.4913	15.8493	17.9692	15.4578	17.7664	15.6634	15.2668	14.8922	16.1283	14.7137	15.8583	14.4731	18.0516	18.3173	18.4029	17.7472	17.1727	16.6225	17.5529	17.1938	15.8449	17.1813	15.4038	15.1245	13.7361	15.4739	15.6228	15.8898
P16409	Myl3	Myosin light chain 3	14.9042	15.1837	17.9986	17.8452	13.8233	18.22	14.8083	18.325	14.825	18.407	17.1969	15.9499	16.1809	17.5865	15.0197	17.5881	14.6752	15.8007	15.2455	15.0522	15.5621	15.1471	15.2227	14.7897	17.3143	13.7952	14.1611	16.0871	17.2555	17.2891	16.639	17.3747
P48679	Lmna	Prelamin-A/C	16.5832	15.051	14.4008	14.3345	13.4876	15.4483	14.5317	14.7991	15.6224	15.2131	14.7697	15.0915	15.284	14.1187	15.8357	14.4352	16.9367	17.7056	15.1431	15.02	16.3222	14.8646	15.784	16.2459	13.4629	14.4627	13.9955	14.7131	13.8621	14.472	14.3792	16.0677
P62856	Rps26	40S ribosomal protein S26	17.3593	14.9944	15.0874	15.5958	15.7441	14.4802	16.2299	15.9052	17.075	14.4012	17.1079	16.2395	16.6153	15.3841	15.8164	15.3045	15.7097	15.6928	14.3405	13.317	15.748	15.0897	16.0385	15.5633	14.5639	14.6076	15.1729	15.2665	13.9622	14.7012	14.9145	13.824
Q09073	Slc25a5	ADP/ATP translocase 2	18.6081	17.7351	18.5215	18.9422	17.9539	16.2345	18.0903	18.8948	18.463	18.8842	18.1251	19.0701	17.9438	18.4562	17.8561	17.576	14.6871	15.5349	14.6942	14.5224	15.3596	15.1382	15.5979	15.1138	13.7875	14.4027	14.8766	15.4809	14.5033	14.7114	14.8407	18.2906
P63312	Tmsb10	Thymosin beta-10	14.3558	14.473	14.6188	14.3774	13.7356	13.4936	14.4284	15.1609	15.3149	14.8682	14.8564	15.509	17.9513	14.6718	15.2528	13.966	22.3224	21.7666	15.0361	15.7421	15.4334	14.6177	15.3917	15.7387	13.959	13.8676	14.7352	15.418	14.6118	15.0189	14.4558	13.0156
P30835	Pfkl	ATP-dependent 6-phosphofructokinase, liver type	22.2538	21.213	15.2793	14.817	22.0767	15.9082	21.9056	15.0985	22.9497	14.0593	22.6889	15.1986	22.5701	14.5424	21.5239	14.3363	21.3498	21.5834	21.3288	20.8273	20.9562	20.8087	20.8237	19.7463	14.15	14.3136	15.2128	14.4931	14.6065	14.9194	14.6401	14.5218
D4A8A0	Cad	Carbamoyl-phosphate synthetase 2, aspartate transcarbamylase, and dihydroorotase	19.6245	18.2461	13.9205	14.3918	19.0082	14.984	19.3945	14.3099	19.965	14.85	19.6427	13.6583	19.1052	13.714	18.1606	14.2226	14.8798	14.6428	14.0061	15.0907	15.4069	13.5499	15.1223	14.9533	13.3332	13.9039	13.938	14.6182	14.4448	15.0272	15.2281	14.708
P15865	H1-4	Histone H1.4	21.0596	20.3064	18.9436	19.2093	21.1406	14.9206	20.4052	18.5826	19.5464	16.4261	18.4125	14.4454	19.452	16.4353	17.731	14.6107	19.454	19.6627	19.0552	19.3932	15.6847	15.081	17.5221	17.7722	17.1013	15.8383	15.8263	14.897	14.0988	14.7341	16.9486	19.5913
P13471	Rps14	40S ribosomal protein S14	16.844	14.2583	14.9855	14.6998	14.6037	14.6405	14.5555	15.8228	15.255	13.7503	14.563	14.8969	15.2037	14.4936	15.8353	13.7877	15.044	15.0198	14.633	13.7108	15.6809	15.7384	15.3414	15.9514	14.1529	15.4613	15.3789	14.5143	14.9246	14.3069	14.7652	15.0936
P04642	Ldha	L-lactate dehydrogenase A chain	14.3762	14.4231	17.521	18.1181	14.9837	14.9048	14.9756	17.393	15.4288	17.5865	15.1322	16.9471	14.7488	17.2013	15.8965	16.9578	15.5251	14.0692	14.7956	13.7359	15.978	16.0132	14.8364	15.0527	13.9727	13.7697	14.9874	14.2994	15.0115	14.8784	14.9951	17.6179
D3Z8E6	Camsap1	Calmodulin-regulated spectrin-associated protein 1	16.2861	16.1102	14.8542	14.4112	14.0086	14.5643	16.0906	15.0467	17.0038	15.5424	16.3964	15.2137	15.8654	15.1639	15.7662	14.237	15.8343	15.4997	15.6176	14.9224	15.7386	14.7279	15.2094	14.2301	13.8252	13.6581	14.5497	15.2445	14.631	14.8617	14.8461	14.5191
Q63569	Psmc3	26S proteasome regulatory subunit 6A	19.3034	16.4155	15.2215	14.0629	18.3513	14.8597	18.4982	15.3447	19.8944	14.648	17.9429	13.9772	18.8399	14.9114	17.027	14.9704	19.034	18.8073	17.4267	17.9689	18.1942	18.4871	16.0794	15.8033	13.912	14.9129	14.7007	14.9592	13.8063	14.4904	15.4313	14.0142
P02564	Myh7	Myosin-7	19.4911	19.0133	14.5338	14.2562	19.4532	14.4452	18.472	15.4342	20.3407	14.7423	19.8966	15.5612	19.2099	14.6391	19.444	14.8408	19.5764	20.5192	19.5655	20.7097	19.5956	19.2177	19.6057	19.6346	14.8649	15.0068	14.4327	15.1746	13.3693	14.4974	14.665	14.7072
P56571	RGD:1303003	ES1 protein homolog, mitochondrial	16.4283	14.9572	14.8729	14.4641	16.5332	13.9555	16.4981	14.9594	17.4615	14.8619	16.6324	14.8105	17.6071	16.678	15.7145	16.8489	14.9085	14.5903	15.0483	14.5561	15.4626	14.0513	16.0684	15.7043	13.5391	14.5129	14.3507	14.4577	14.0261	15.1721	14.1494	14.4108
D3ZAF6	Atp5mf	ATP synthase subunit f, mitochondrial	20.4904	19.8056	19.8896	20.0995	20.4022	18.6071	20.0134	19.984	20.4117	20.1073	19.9527	19.9769	19.9404	20.0187	19.8015	19.9303	17.5094	17.5707	16.9307	15.1813	16.5926	14.524	17.3763	16.33	14.0915	14.5081	17.3248	16.8242	13.6275	16.779	17.3983	17.073
P08733	Myl2	Myosin regulatory light chain 2, ventricular/cardiac muscle isoform	16.5443	14.8783	19.6644	18.8778	16.0852	19.857	15.9701	19.3309	16.3636	18.8	16.5586	19.0617	15.4786	18.2297	16.356	17.6129	15.5092	13.3783	15.1753	14.8138	15.232	14.2526	15.127	14.8905	18.4419	14.9251	17.8337	17.5865	18.3527	18.0806	17.3271	17.7017
P69897	Tubb5	Tubulin beta-5 chain	17.4454	14.1783	14.8211	14.1131	13.5496	15.146	15.237	14.8389	18.0344	15.2204	17.7825	14.7393	16.7417	13.9631	14.5912	14.0972	15.967	14.5985	15.3952	14.6966	15.865	14.68	15.6405	14.619	12.897	15.2266	13.6531	14.798	14.0698	15.2837	14.3993	16.6414
P62909	Rps3	40S ribosomal protein S3	14.9159	14.1678	14.4139	14.719	15.5064	15.4145	13.1781	15.4051	15.6644	15.2507	14.5287	14.3545	14.2681	15.1583	14.9441	14.8894	14.8065	14.8719	14.7765	14.7531	15.5849	15.0237	15.5734	14.4379	13.8487	13.8889	14.757	14.4702	13.6301	14.726	14.7289	18.644
P10888	Cox4i1	Cytochrome c oxidase subunit 4 isoform 1, mitochondrial	17.5654	14.7704	16.3348	16.5814	14.9237	14.4914	14.9043	14.4888	16.6742	15.2001	14.6773	14.4033	15.6328	15.0952	14.8505	13.3435	15.5281	17.4863	14.0975	14.4284	15.6834	15.1148	14.751	15.1062	13.9402	15.1844	15.4234	14.6051	15.0749	14.4955	14.4895	17.1152
P62828	Ran	GTP-binding nuclear protein Ran	15.4868	14.9974	16.3871	17.4898	14.6379	14.0145	14.7895	17.533	14.0377	17.1538	14.4358	16.4443	13.7589	15.1305	15.534	15.482	15.4906	15.746	14.5163	14.7435	16.0534	14.8126	15.9255	14.4382	15.022	14.6884	15.3984	15.0227	14.414	15.4256	14.5366	17.6067
P11980	Pkm	Pyruvate kinase PKM	16.0951	14.5023	15.2943	14.3724	15.5149	14.5707	16.0223	14.9322	16.7191	15.3603	16.1845	15.1272	15.5649	14.6067	16.1612	14.4245	17.9133	17.4094	15.1513	15.9947	17.1378	15.2885	15.3175	14.277	14.2021	14.4488	14.4843	14.6108	14.3205	14.8977	14.5736	17.2185
P15999	Atp5f1a	ATP synthase subunit alpha, mitochondrial	20.7569	18.8071	16.7956	18.2344	19.434	14.9715	19.8449	17.0819	20.5186	17.1209	19.9193	15.3444	19.8256	16.8091	18.5035	16.6519	18.5605	18.693	17.7963	17.7794	17.4377	17.5056	18.3522	17.8749	16.8507	15.1668	14.3521	14.5404	16.0385	16.4297	16.4613	17.2747
P42123	Ldhb	L-lactate dehydrogenase B chain	16.5987	15.0607	16.9722	17.6221	15.7447	14.6247	15.6338	17.5865	15.018	16.8009	13.9641	14.0946	15.1222	14.3379	16.2024	16.5229	14.8744	14.8571	13.7982	13.9529	16.314	14.2528	14.6324	14.8733	13.6963	15.0212	14.4901	14.417	15.0896	14.1082	14.9305	15.0369
P62198	Psmc5	26S proteasome regulatory subunit 8	19.1908	14.7892	15.2704	13.6104	14.2387	13.7722	17.7386	15.9139	18.6866	14.6769	18.6436	14.6188	18.1599	15.3976	15.6759	14.9689	15.1992	15.4181	15.2037	15.9457	15.2267	15.0893	14.9485	15.2908	13.7438	15.1726	14.949	14.3665	14.4368	14.2591	14.2505	14.6834
Q7M0E3	Dstn	Destrin	14.308	14.2215	15.039	16.9584	15.0188	15.1911	14.3254	17.3425	15.3864	16.4569	15.4226	15.357	14.2424	16.9329	15.8487	14.9483	15.0832	15.0655	15.4681	13.8745	16.2706	15.3455	16.0144	15.5862	13.4657	14.4704	15.1068	14.5919	14.3185	15.0606	13.7106	16.1149
F1LXA0	Ndufa12	NADH dehydrogenase [ubiquinone] 1 alpha subcomplex subunit 12	14.7885	14.7572	16.9353	17.3225	14.9153	14.6483	15.1238	16.2541	13.4014	17.2495	14.5258	14.883	16.0922	17.373	15.3956	16.0084	15.9066	14.3281	14.6664	14.6426	15.2617	15.7781	15.2836	14.871	14.3007	14.948	14.5977	15.6044	13.9432	14.2531	15.57	14.907
P50463	Csrp3	Cysteine and glycine-rich protein 3	18.3477	13.9307	15.4849	16.3618	16.7476	14.3291	16.5714	14.8021	17.7062	15.7551	17.5836	16.1382	17.26	14.1771	15.6673	14.2599	16.2107	16.6706	14.1688	14.3523	15.717	14.4636	15.4377	15.1682	14.8165	14.733	14.934	14.6736	15.085	15.0804	14.8221	14.6973
P62193	Psmc1	26S proteasome regulatory subunit 4	19.1189	17.2301	14.9677	14.5974	18.4647	14.4751	18.9632	15.7642	19.8457	14.3142	19.1123	15.6974	18.0948	14.7201	15.6263	14.5816	17.4023	18.1163	17.9182	16.5109	15.6993	18.1054	14.7703	15.3298	13.5711	14.3692	14.3906	14.4931	13.8809	14.2459	15.1124	14.7444
O88553	Zfp37	Zinc finger protein 37	16.3048	15.2477	14.0447	13.6006	15.2655	14.0634	14.3463	15.6971	14.7762	14.7612	14.0853	15.3857	15.4004	15.2153	15.1229	13.7772	14.8872	15.7947	15.2894	15.6432	15.4987	14.9269	14.8515	15.9547	13.9802	15.387	14.6404	14.3778	14.6564	14.9191	14.4693	14.9448
P62250	Rps16	40S ribosomal protein S16	17.2958	15.3709	16.9607	17.4453	15.859	15.5576	15.8891	17.442	17.3615	17.0921	17.8503	17.6023	17.4887	16.7627	16.6571	15.0385	15.94	15.9394	14.7758	15.2089	16.1702	15.2715	15.7071	14.8118	14.9288	14.673	14.9679	14.8728	15.31	14.5912	14.6609	18.75
P02563	Myh6	Myosin-6	16.8109	15.3004	14.3984	14.2688	14.0098	14.4801	16.1857	15.0224	17.7719	15.0671	16.6663	14.8338	17.1762	14.8714	15.3299	13.6443	18.6382	19.2729	17.0736	17.2341	16.7272	16.5005	17.5231	17.5939	16.3983	14.5762	15.6449	14.7768	14.7625	15.0796	15.2706	16.526
Q63570	Psmc4	26S proteasome regulatory subunit 6B	19.2645	15.6785	14.0708	14.1459	17.5816	13.8367	18.5899	15.251	19.4875	14.562	18.94	15.1025	18.5937	14.4112	16.9371	14.4332	17.4562	16.9082	16.7256	16.3353	16.3121	16.6212	15.4576	14.5362	13.8433	14.8374	16.1362	15.0317	14.0087	15.2786	13.6002	13.2087
Q7TQ16	Uqcrq	Cytochrome b-c1 complex subunit 8	18.9506	18.6565	17.2738	17.5501	18.7759	14.7468	18.2658	14.4995	18.7177	14.908	18.4029	15.2341	18.3424	18.0194	18.828	14.4686	15.8919	14.7354	14.491	14.3416	15.3452	14.6443	15.2596	14.4332	14.5684	14.7751	14.3778	14.8208	12.1904	14.6269	14.7857	16.385
